# Supplementary material for: The Role of Hydrogen Incorporation into Amorphous Carbon Films in the Change of the Secondary Electron Yield
Source: Int J Mol Sci. 2023 Aug 20;24(16):12999. doi: 10.3390/ijms241612999 (PMC10456004; doi:10.3390/ijms241612999)
Supplement: Supplementary file 1 [file ijms-24-12999-s001.zip]

Archive with 1 entries (1 files):
- ijms-2537517-supplementary.pdf
